# Supplementary material for: Assessing coupling interactions in a safe and just operating space for regional sustainability
Source: Nat Commun. 2023 Mar 13;14:1369. doi: 10.1038/s41467-023-37073-z (PMC10011604; doi:10.1038/s41467-023-37073-z)
Supplement: Supplementary file 4 — Source Data [file 41467_2023_37073_MOESM4_ESM.zip]

Archive with 3 entries (2 files):
- Source Data/Manuscript_figure_data.xlsx
- Source Data/Supplementary_Informatin_figure_data.xlsx
- Source Data/
