# Supplementary material for: Assessing coupling interactions in a safe and just operating space for regional sustainability
Source: Nat Commun. 2023 Mar 13;14:1369. doi: 10.1038/s41467-023-37073-z (PMC10011604; doi:10.1038/s41467-023-37073-z)
Supplement: Supplementary file 4 — Source Data [file 41467_2023_37073_MOESM4_ESM.zip › Source Data/Manuscript_figure_data.xlsx]

## Sheet: Figure 3a
Environmental indicators		Rate
Climate change	World	3.08421
Land-system change	World	0.759151
Freshwater use	World	0.65
Nitrogen cycle	World	2.44674
Phosphorus cycle	World	6.46205
Social indicators		Rate
Food security	World	0.919391
Income	World	0.885255
Water	World	0.69646
Sanitation	World	0.380145
Health care	World	0.474127
Energy	World	0.874342
Education	World	0.88081
Gender equality	World	0.898745
Social equity	World	\
Jobs	World	1

## Sheet: Figure 3b
Environmental indicators		Rate
Climate change	China	3.90535
Land-system change	China	0.325104
Freshwater use	China	0.724156
Nitrogen cycle	China	3.68385
Phosphorus cycle	China	9.92217
Social indicators		Rate
Food security	China	0.920148
Income	China	0.930075
Water	China	0.976931
Sanitation	China	0.487994
Health care	China	0.850083
Energy	China	1.04187
Education	China	0.975858
Gender equality	China	0.928473
Social equity	China	0.752932
Jobs	China	1

## Sheet: Figure 4a
Region	Climate change	Land-system change	Freshwater use	Nitrogen cycle	Phosphorus cycle
Beijing	4	1	1	1	1
Tianjin	4	4	4	1	1
Hebei	4	4	4	1	1
Shanxi	4	4	4	1	2
Inner Mongolia	4	4	4	2	4
Liaoning	4	4	4	1	2
Jilin	4	4	4	1	4
Heilongjiang	4	4	4	2	4
Shanghai	4	1	1	1	1
Jiangsu	4	4	4	2	1
Zhejiang	4	4	4	1	1
Anhui	4	4	4	1	1
Fujian	4	4	4	1	2
Jiangxi	4	4	4	1	2
Shandong	4	4	4	1	1
Henan	4	4	4	1	1
Hubei	4	4	4	1	2
Hunan	4	4	4	1	2
Guangdong	4	4	4	1	1
Guangxi	4	4	4	2	4
Hainan	4	4	4	1	2
Chongqing	4	4	4	1	1
Sichuan	4	4	4	1	4
Guizhou	4	4	4	1	4
Yunnan	4	4	4	1	4
Shaanxi	4	4	4	1	4
Gansu	4	4	4	1	4
Qinghai	4	2	4	1	4
Ningxia	4	4	4	4	4
Xinjiang	4	4	4	4	4

## Sheet: Figure 4b
Region	Food security	Income	Water	Sanitation	Health care	Energy	Education	Gender equality	Social equity	Jobs
Beijing	1	1	1	0	1	1	1	0	1	1
Tianjin	1	1	0	0	0	1	1	0	1	1
Hebei	1	0	0	0	0	1	0	0	0	1
Shanxi	1	0	0	0	0	1	1	0	0	1
Inner Mongolia	1	0	0	0	0	1	0	0	0	1
Liaoning	1	1	0	0	0	1	1	0	0	1
Jilin	1	0	0	0	0	1	1	0	0	1
Heilongjiang	1	0	0	0	0	1	1	0	0	1
Shanghai	1	1	1	1	1	1	1	0	1	1
Jiangsu	1	1	1	0	0	1	0	0	0	1
Zhejiang	1	1	1	0	0	1	0	0	0	1
Anhui	1	0	0	0	0	1	0	0	0	1
Fujian	1	1	0	0	0	1	0	0	0	1
Jiangxi	1	0	0	0	0	1	0	0	0	1
Shandong	1	1	0	0	0	1	0	0	0	1
Henan	1	0	0	0	0	1	0	0	0	1
Hubei	1	0	0	0	0	1	0	0	0	1
Hunan	1	0	0	0	0	1	0	0	0	1
Guangdong	1	1	0	0	0	1	1	0	0	1
Guangxi	1	0	0	0	0	1	0	0	0	1
Hainan	1	0	0	0	0	1	0	0	0	1
Chongqing	1	1	0	0	0	1	0	0	0	1
Sichuan	1	0	0	0	0	1	0	0	0	1
Guizhou	1	0	0	0	0	1	0	0	0	1
Yunnan	1	0	0	0	0	1	0	0	0	1
Shaanxi	1	0	0	0	0	1	0	0	0	1
Gansu	1	0	0	0	0	1	0	0	0	1
Qinghai	1	0	0	0	0	1	0	0	0	1
Ningxia	1	0	0	0	0	1	0	0	0	1
Xinjiang	1	0	0	0	0	1	0	0	0	1

## Sheet: Figure 5a
Region	Climate change	Nitrogen cycle	Phosphorus cycle	Freshwater use	Land-system change
Beijing	-1.46939	-5.87758	-4.96795	-3.56853	-4.9241
Tianjin	4.47815	-3.00876	-1.74928	-0.909625	-4.62108
Hebei	5.59769	0.419827	0.279885	-3.1487	5.6059
Shanxi	5.52772	-3.07873	-1.67931	4.54812	4.69683
Inner Mongolia	5.66766	5.52772	5.59769	5.52772	-0.227266
Liaoning	5.66766	2.44899	3.07873	4.26824	5.75741
Jilin	4.75804	2.93879	4.6181	4.1283	5.68166
Heilongjiang	5.52772	5.24784	5.59769	5.10789	5.68166
Shanghai	5.24784	-5.8076	-5.38778	-4.1283	-3.63626
Jiangsu	5.8076	-3.77844	-3.6385	5.31781	3.40899
Zhejiang	5.94755	-5.59769	-4.82801	-3.49856	4.39381
Anhui	5.66766	1.46939	-2.72887	4.68807	5.6059
Fujian	5.24784	-3.28864	3.1487	3.56853	5.75741
Jiangxi	5.94755	-3.00876	1.32945	4.1283	5.37863
Shandong	5.66766	-4.54812	-3.6385	-0.0699711	5.75741
Henan	5.24784	3.91838	3.77844	4.47815	5.75741
Hubei	4.89798	2.44899	2.09913	4.40818	5.68166
Hunan	5.59769	2.23908	3.77844	5.38778	5.6059
Guangdong	5.45775	0.699711	4.54812	-4.05833	-2.95446
Guangxi	5.66766	5.59769	5.31781	3.42859	5.75741
Hainan	5.66766	4.96795	2.93879	2.51896	5.53014
Chongqing	5.24784	3.28864	2.93879	2.86882	5.75741
Sichuan	4.82801	3.35861	4.05833	5.38778	5.68166
Guizhou	5.87758	4.40818	4.47815	5.17786	5.75741
Yunnan	4.75804	5.45775	5.45775	4.82801	5.75741
Shaanxi	5.66766	4.33821	3.84841	5.24784	5.75741
Gansu	5.52772	4.1283	3.49856	4.40818	-0.303022
Qinghai	5.66766	3.49856	0.559769	-0.559769	4.77259
Ningxia	5.29472	3.42859	4.26824	-3.56853	-1.74237
Xinjiang	5.87758	5.52772	5.52772	3.84841	-4.99986
China	5.87758	4.19827	4.75804	5.45775	5.68166

## Sheet: Figure 5b
Region	Food security	Income	Water	Sanitation	Health care	Energy	Education	Gender equality	Social equity	Jobs
Beijing	3.13864	2.46482	4.35	4.21553	1.03333	0	4.68807	5.07561	-1.4013	0
Tianjin	-2.56047	2.56083	5.04769	4.51718	3.74853	0	4.96795	4.84835	-1.42302	2.7683
Hebei	4.90192	3.93548	5.10343	5.53014	3.67238	4.23053	3.91838	2.65144	-2.9583	1.09419
Shanxi	4.81954	3.93548	3.56308	5.26878	4.09431	4.94958	4.26824	3.78777	-3.51391	-2.7446
Inner Mongolia	2.64306	3.93548	4.01338	4.31806	4.00248	4.68599	3.60572	3.78777	0	2.98293
Liaoning	5.35959	3.93548	2.37538	5.30288	1.69177	2.25335	5.38778	5.07561	-1.4013	2.14775
Jilin	4.53504	3.93548	5.14667	5.68166	3.05084	2.50516	2.79885	1.89389	0	2.51653
Heilongjiang	-0.865045	3.93548	5.14667	5.45439	3.29821	2.77921	3.56853	3.78777	0.3114	1.34043
Shanghai	0.2508	0	2.12302	4.90621	2.86014	0	4.47815	4.2423	-0.1557	1.37088
Jiangsu	2.06138	3.26661	4.65179	5.75741	3.17723	2.72784	2.72887	3.10597	-3.5811	4.41825
Zhejiang	5.35959	3.26661	4.94872	5.6059	5.09851	4.03048	3.77844	3.33324	-2.8026	5.0586
Anhui	4.81954	3.93548	4.2559	5.22712	2.43037	4.42542	3.98836	3.86353	-1.0899	2.49264
Fujian	5.561	3.72215	4.84974	5.22712	4.66269	4.94291	2.44899	2.42417	-2.9583	1.97538
Jiangxi	3.21575	3.93548	5.04769	5.53014	4.16046	5.36031	2.86882	3.18173	-2.3355	0.388262
Shandong	1.73156	3.86151	5.14667	5.68166	1.85682	0	3.35861	3.03022	0	-0.786216
Henan	4.37013	3.93548	4.80614	5.49621	4.90192	5.01593	3.6385	3.71201	-1.1713	0.778304
Hubei	3.21575	3.93548	4.40976	5.64783	4.54535	5.70503	3.77844	3.93928	-2.0241	3.41527
Hunan	4.73715	3.93548	4.55282	5.6059	4.12276	5.67568	3.74575	4.2423	-3.16498	1.48896
Guangdong	-0.205963	3.52315	3.76102	4.77259	3.75491	5.31995	3.98836	4.16655	-0.156652	3.71666
Guangxi	1.1122	3.93548	1.68256	3.78777	4.53504	5.73669	3.70847	4.16655	-2.9583	2.27825
Hainan	3.75491	3.93548	4.90524	4.39381	4.12276	5.6663	3.98836	4.39381	0	1.86839
Chongqing	3.74853	3.93548	4.65179	5.3105	4.04031	5.34088	4.1283	4.39381	0.1557	3.1336
Sichuan	3.58376	3.93548	2.40004	5.37863	4.7824	5.45513	2.79885	2.65144	-1.557	2.64067
Guizhou	3.8754	3.93548	4.65179	5.75741	5.39623	5.51931	4.33821	3.86353	-2.8026	4.20729
Yunnan	5.31385	3.93548	4.15692	5.30288	4.49	5.76831	3.49856	3.33324	-2.299	1.31033
Shaanxi	5.02977	3.93548	2.38122	3.8284	4.29742	5.63459	3.56853	3.33324	1.557	0.885731
Gansu	4.61749	3.93548	4.15692	5.6059	4.57238	5.73669	3.28864	2.87871	-1.0899	2.5293
Qinghai	4.65477	3.93548	3.86	3.37354	5.23146	5.34624	4.19827	4.31806	-1.8684	2.37277
Ningxia	3.50137	3.86151	4.55282	5.6059	4.90192	2.1919	3.77844	3.48475	-2.6469	4.22138
Xinjiang	3.66614	3.93548	2.67888	4.81392	5.47862	5.76831	3.28864	2.95446	3.114	3.65344

## Sheet: Figure 6a
Region	CCD	Classes	Types
Beijing	0.992564	1	High coordination	Environmental-social Synchronized
Tianjin	0.923247	1	High coordination	Environmental-social Synchronized
Hebei	0.790371	4	Moderate coordination	Social Lag
Shanxi	0.749111	4	Moderate coordination	Social Lag
Inner Mongolia	0.393775	7	Intermediate unbalanced	Environmental Lag
Liaoning	0.826784	2	High coordination	Social Lag
Jilin	0.820214	2	High coordination	Social Lag
Heilongjiang	0.73132	3	Moderate coordination	Environmental-social Synchronized
Shanghai	0.981541	1	High coordination	Environmental-social Synchronized
Jiangsu	0.865237	1	High coordination	Environmental-social Synchronized
Zhejiang	0.923582	2	High coordination	Social Lag
Anhui	0.663451	4	Moderate coordination	Social Lag
Fujian	0.860088	2	High coordination	Social Lag
Jiangxi	0.785597	4	Moderate coordination	Social Lag
Shandong	0.849579	1	High coordination	Environmental-social Synchronized
Henan	0.705665	4	Moderate coordination	Social Lag
Hubei	0.735752	4	Moderate coordination	Social Lag
Hunan	0.766044	4	Moderate coordination	Social Lag
Guangdong	0.893352	2	High coordination	Social Lag
Guangxi	0.745738	4	Moderate coordination	Social Lag
Hainan	0.76531	4	Moderate coordination	Social Lag
Chongqing	0.778305	4	Moderate coordination	Social Lag
Sichuan	0.722507	4	Moderate coordination	Social Lag
Guizhou	0.0937327	8	Extreme unbalanced	Social Lag
Yunnan	0.650168	4	Moderate coordination	Social Lag
Shaanxi	0.51553	5	Primary coordination	Social Lag
Gansu	0.597426	5	Primary coordination	Social Lag
Qinghai	0.373002	6	Intermediate unbalanced	Environmental-social Synchronized
Ningxia	0.632278	4	Moderate coordination	Social Lag
Xinjiang	0.0753289	9	Extreme unbalanced	Environmental Lag

## Sheet: Figure 6b
Regions	Z value	Signific.	Q	Types	Classes
Beijing	3.23122	**	0.000998123	significant upward	4
Tianjin	4.40818	***	0.00315738	significant upward	4
Hebei	-2.23908	*	-0.00173268	significant downward	1
Shanxi	-4.68807	***	-0.00538507	significant downward	1
Inner Mongolia	-1.67931	+	-0.00922994	insignificant downward	2
Liaoning	-4.26824	***	-0.0037281	significant downward	1
Jilin	3.42859	***	0.00129038	significant upward	4
Heilongjiang	-4.47815	***	-0.00358894	significant downward	1
Shanghai	-1.74928	+	-0.000320954	insignificant downward	2
Jiangsu	5.45775	***	0.00512609	significant upward	4
Zhejiang	2.02916	*	0.000361431	significant upward	4
Anhui	-2.58893	**	-0.00591852	significant downward	1
Fujian	2.72887	**	0.00248942	significant upward	4
Jiangxi	0.769683		0.000540381	insignificant upward	3
Shandong	2.02916	*	0.00198546	significant upward	4
Henan	-3.77844	***	-0.0032409	significant downward	1
Hubei	3.84841	***	0.00465411	significant upward	4
Hunan	-2.09913	*	-0.00374744	significant downward	1
Guangdong	-0.769683		-0.000414042	insignificant downward	2
Guangxi	-1.67931	+	-0.003658	insignificant downward	2
Hainan	3.42859	***	0.00569577	significant upward	4
Chongqing	2.79885	**	0.0023921	significant upward	4
Sichuan	0.139942		0.000235696	insignificant upward	3
Guizhou	3.01749	**	0	significant upward	4
Yunnan	-2.37902	*	-0.00438801	significant downward	1
Shaanxi	-4.08002	***	-0.0203773	significant downward	1
Gansu	3.28864	**	0.00490535	significant upward	4
Qinghai	4.57244	***	0.0229614	significant upward	4
Ningxia	3.35861	***	0.00517857	significant upward	4
Xinjiang	-3.21535	**	0	significant downward	1
China	0.0699711		3.26467e-05	insignificant upward	3
Eastern region	3.49856	***	0.00155622	significant upward	4
Western region	-0.979596		-0.00102574	insignificant downward	2
Central regioin	-2.79885	**	-0.00266181	significant downward	1

## Sheet: Figure 7
Regions	The level of development	The level of coupling	Quadrant	3-fenqu
Beijing	3.23122	0.992564	1	Eastern regions
Tianjin	4.40818	0.923247	1	Eastern regions
Hebei	-2.23908	0.790371	3	Eastern regions
Shanxi	-4.68807	0.749111	3	Central regions
Inner Mongolia	-1.67931	0.393775	3	Western regions
Liaoning	-4.26824	0.826784	2	Eastern regions
Jilin	3.42859	0.820214	1	Central regions
Heilongjiang	-4.47815	0.73132	3	Central regions
Shanghai	-1.74928	0.981541	2	Eastern regions
Jiangsu	5.45775	0.865237	1	Eastern regions
Zhejiang	2.02916	0.923582	1	Eastern regions
Anhui	-2.58893	0.663451	3	Central regions
Fujian	2.72887	0.860088	1	Eastern regions
Jiangxi	0.769683	0.785597	4	Central regions
Shandong	2.02916	0.849579	1	Eastern regions
Henan	-3.77844	0.705665	3	Central regions
Hubei	3.84841	0.735752	4	Central regions
Hunan	-2.09913	0.766044	3	Central regions
Guangdong	-0.769683	0.893352	2	Eastern regions
Guangxi	-1.67931	0.745738	3	Western regions
Hainan	3.42859	0.76531	4	Eastern regions
Chongqing	2.79885	0.778305	4	Western regions
Sichuan	0.139942	0.722507	4	Western regions
Guizhou	3.01749	0.0937327	4	Western regions
Yunnan	-2.37902	0.650168	3	Western regions
Shaanxi	-4.08002	0.51553	3	Western regions
Gansu	3.28864	0.597426	4	Western regions
Qinghai	4.57244	0.373002	4	Western regions
Ningxia	3.35861	0.632278	4	Western regions
Xinjiang	-3.21535	0.0753289	3	Western regions

## Sheet: Figure 8a
Quadrant I	Unit	Driving factors	Relative contributions	Categories
	%	Total water use	0.70206	1
		Annual precipitation	0.7969	1
		Secondary industry product	0.84836	3
		Sunshine hours	0.94479	1
		Relative humidity	0.98052	1
		Tertiary industry product	1.23371	3
		Real GDP	1.76733	3
		Real household consumption	2.38109	2
		Average annual temperature	7.07195	1
		Crop area	8.77479	1
		Urbanization rate	9.54406	2
		Agricultural fertilizer	59.8978	1
	1	Environmental factors
	2	Social factors
	3	Economic factors

[truncated: 3 more sheets: Figure 8b, Figure 8c, Figure 8d]
