# Supplementary material for: Assessing coupling interactions in a safe and just operating space for regional sustainability
Source: Nat Commun. 2023 Mar 13;14:1369. doi: 10.1038/s41467-023-37073-z (PMC10011604; doi:10.1038/s41467-023-37073-z)
Supplement: Supplementary file 4 — Source Data [file 41467_2023_37073_MOESM4_ESM.zip › Source Data/Supplementary_Informatin_figure_data.xlsx]

## Sheet: S4
Climate change	Unit	Year	Consumptive footprint	Territorial footprint
	1	2000	1.30567	1.38814
		2001	1.40735	1.4698
		2002	1.52055	1.6078
		2003	1.73182	1.90739
		2004	1.94398	2.17605
		2005	2.15896	2.58538
		2006	2.37349	2.90083
		2007	2.65267	3.22156
		2008	2.81094	3.43719
		2009	3.30368	3.69222
		2010	3.61784	4.07975
		2011	4.03862	4.56707
		2012	4.24429	4.76055
		2013	4.49859	4.82867
		2014	4.60836	4.98259
		2015	4.74573	5.07181
		2016	4.95942	5.14426
		2017	5.15104	5.37993
		2018	5.31949	5.19867

## Sheet: S5
Freshwater use	Unit	Year	Consumptive footprint	Territorial footprint
	1	2000	0.15938	0.66312
		2001	0.162	0.67555
		2002	0.16335	0.67121
		2003	0.16348	0.65386
		2004	0.16326	0.68632
		2005	0.16234	0.70141
		2006	0.16343	0.72671
		2007	0.16644	0.7349
		2008	0.17439	0.75185
		2009	0.18335	0.76443
		2010	0.18781	0.77727
		2011	0.19334	0.79369
		2012	0.19664	0.80226
		2013	0.19956	0.81466
		2014	0.20171	0.80827
		2015	0.20362	0.81479
		2016	0.2137	0.811
		2017	0.21702	0.81635
		2018	0.22528	0.81847

## Sheet: S6
Land-system change	Unit	Year	Consumptive footprint	Territorial footprint
	1	2000	0.23581	1.66769
		2001	0.24453	1.67802
		2002	0.24393	1.68264
		2003	0.24961	1.69562
		2004	0.24692	1.70794
		2005	0.24225	1.72009
		2006	0.2512	1.73378
		2007	0.25227	1.74665
		2008	0.26133	1.75983
		2009	0.28253	1.75432
		2010	0.28768	1.76743
		2011	0.30427	1.78017
		2012	0.30604	1.79286
		2013	0.30762	1.80586
		2014	0.31709	1.81831
		2015	0.3182	1.83101
		2016	0.33219	1.84198
		2017	0.33729	1.85374
		2018	0.36722	1.84224

## Sheet: S7
Nitrogen cycle	Unit	Year	Consumptive footprint	Territorial footprint
	1	2000	1.34791	4.10672
		2001	1.37214	4.13606
		2002	1.38403	4.14884
		2003	1.37529	4.16167
		2004	1.37153	4.32951
		2005	1.35262	4.37228
		2006	1.36536	4.46897
		2007	1.37679	4.56994
		2008	1.43582	4.61451
		2009	1.5088	4.70285
		2010	1.52523	4.78506
		2011	1.54929	4.87469
		2012	1.57593	4.9462
		2013	1.60133	4.96841
		2014	1.61461	4.99828
		2015	1.6359	4.96593
		2016	1.69017	4.88635
		2017	1.71088	4.72727
		2018	1.74581	4.42635

## Sheet: S8
Phosphorus cycle	Unit	Year	Consumptive footprint	Territorial footprint
	1	2000	1.85505	5.37321
		2001	1.88918	5.52445
		2002	1.90389	5.61019
		2003	1.89304	5.6601
		2004	1.88335	5.87395
		2005	1.85891	5.97559
		2006	1.87734	6.22568
		2007	1.88945	6.2988
		2008	1.97304	6.40254
		2009	2.07445	6.59512
		2010	2.09318	6.70875
		2011	2.13023	6.86854
		2012	2.16416	6.99494
		2013	2.19687	7.06007
		2014	2.21553	7.23214
		2015	2.24788	7.26162
		2016	2.32846	7.18979
		2017	2.35819	6.95106
		2018	2.40651	6.39838

## Sheet: S9.a
Air quality	Unit	Year	PM2.5 concentration
	ug/m3	2000	34.7932
		2001	36.7896
		2002	37.7448
		2003	41.2281
		2004	40.5951
		2005	41.1414
		2006	45.0033
		2007	45.2593
		2008	44.99
		2009	43.7042
		2010	42.8959
		2011	45.8201
		2012	42.9846
		2013	45.7773
		2014	44.9731
		2015	41.8155
		2016	38.2023
		2017	36.2755
		2018	32.6925

## Sheet: S9.b
Air quality	Unit	Region	PM2.5 concentration
	ug/m3	Beijing	59.6006
		Tianjin	71.7328
		Hebei	56.2952
		Shanxi	47.8421
		Inner Mongolia	27.0305
		Liaoning	41.7867
		Jilin	35.7694
		Heilongjiang	26.4279
		Shanghai	44.2139
		Jiangsu	53.2875
		Zhejiang	38.5619
		Anhui	50.5794
		Fujian	29.7537
		Jiangxi	38.7708
		Shandong	60.8009
		Henan	62.2042
		Hubei	48.2657
		Hunan	44.8647
		Guangdong	36.0782
		Guangxi	38.9002
		Hainan	21.5523
		Chongqing	44.8314
		Sichuan	26.7418
		Guizhou	35.1812
		Yunnan	26.5753
		Shaanxi	38.3368
		Gansu	33.7581
		Qinghai	12.3902
		Ningxia	39.2428
		Xinjiang	44.4442

## Sheet: S10.a
Water quality	Unit	Year	Surface water quality
	%	2001	29.5
		2002	29.1
		2003	38.1
		2004	41.8
		2005	41
		2006	46
		2007	49.9
		2008	55
		2009	57.3
		2010	59.9
		2011	61
		2012	68.9
		2013	71.7
		2014	71.2
		2015	64.5
		2016	67.8
		2017	67.9
		2018	71

## Sheet: S10.b
Water quality	Unit	Region	Waste water treatment rate
	%	Beijing	81.7333
		Tianjin	79.7567
		Hebei	83.4347
		Shanxi	78.9247
		Inner Mongolia	77.3413
		Liaoning	74.014
		Jilin	67.79
		Heilongjiang	63.194
		Shanghai	85.022
		Jiangsu	88.1173
		Zhejiang	80.7007
		Anhui	83.0613
		Fujian	78.5147
		Jiangxi	69.6987
		Shandong	85.954
		Henan	80.3813
		Hubei	77.66
		Hunan	71.9727
		Guangdong	75.4587
		Guangxi	72.794
		Hainan	69.936
		Chongqing	79.8913
		Sichuan	72.0593
		Guizhou	69.5547
		Yunnan	83.6267
		Shaanxi	71.774
		Gansu	69.75
		Qinghai	51.0773
		Ningxia	76.2713
		Xinjiang	79.2827

## Sheet: S11.a
Energy consumption	Unit	Year	Energy use/GDP
	tce/104 yuan (in 2000 constant price)	2000	1.47
		2001	1.43
		2002	1.43
		2003	1.51
		2004	1.6
		2005	1.63
		2006	1.58343
		2007	1.50193
		2008	1.40879
		2009	1.35057
		2010	1.31564
		2011	1.28574
		2012	1.24089
		2013	1.18109
		2014	1.13624
		2015	1.07644
		2016	1.02518
		2017	0.991
		2018	0.95683

[truncated: 43 more sheets: S11.b, S12.a, S12.b, S13.a, S13.b, S13.c, S13.d, S13.e, S13.f, S14.a, S14.b, S14.c, S14.d, S14.e, S14.f, S14.g, S14.h, S14.i, S14.j, S14.k …]
